# Supplementary material for: Genomic heterozygosity and hybrid breakdown in cotton (Gossypium): different traits, different effects
Source: BMC Genet. 2016 Apr 12;17:58. doi: 10.1186/s12863-016-0366-5 (PMC4830075; doi:10.1186/s12863-016-0366-5)
Supplement: Additional file 1: Table S1. — Markers’ information in this research. (XLS 42 kb) [file 12863_2016_366_MOESM1_ESM.xls]

## Sheet: Supplementary Table S1
Manuscript title: Genomic heterozygosity and hybrid breakdown in cotton (Gossypium): different traits, different effects Author list: Baosheng Dai, Huanle Guo, Cong Huang, Xianlong Zhang, Zhongxu Lin
Supplementary Table S1 Molecular hybrid indexs in (3E) F2 population
Plant ID	HI	HI3010	HI876	HI2	Plant ID	HI	HI3010	HI876	HI2
1	0.489454	0.472603	0.466216	0.472973	72	0.5	0.513699	0.52027	0.52027
2	0.493811	0.506849	0.506757	0.506757	73	0.42561	0.422535	0.423611	0.423611
3	0.487484	0.5	0.493243	0.493243	74	0.481434	0.493151	0.493243	0.493243
4	0.549264	0.549296	0.555556	0.555556	75	0.462463	0.472603	0.466216	0.466216
5	0.470268	0.472222	0.479452	0.479452	76	0.489512	0.493151	0.5	0.5
6	0.478452	0.492958	0.493056	0.493056	77	0.506366	0.493151	0.5	0.5
7	0.474519	0.458333	0.458904	0.458904	78	0.410837	0.424658	0.418919	0.418919
8	0.565936	0.576389	0.575342	0.575342	79	0.518889	0.5	0.513513	0.506757
9	0.495751	0.5	0.5	0.5	80	0.508441	0.486301	0.493243	0.493243
10	0.434071	0.444445	0.438356	0.438356	81	0.489454	0.465753	0.466216	0.466216
11	0.447233	0.444444	0.445205	0.452055	82	0.522958	0.520548	0.52027	0.52027
12	0.489742	0.493151	0.5	0.5	83	0.491442	0.485916	0.493056	0.493056
13	0.395246	0.390411	0.398649	0.398649	84	0.390345	0.375	0.376712	0.376712
14	0.491551	0.486111	0.493151	0.493151	85	0.504173	0.5	0.5	0.5
15	0.468717	0.486301	0.47973	0.486486	86	0.519378	0.507042	0.506944	0.506944
16	0.479256	0.5	0.493243	0.493243	87	0.441565	0.430556	0.438356	0.438356
17	0.504255	0.528169	0.527778	0.527778	88	0.497911	0.493055	0.493151	0.493151
18	0.456209	0.465753	0.45946	0.45946	89	0.528901	0.527397	0.527027	0.527027
19	0.467788	0.451389	0.458904	0.458904	90	0.417672	0.423611	0.431507	0.431507
20	0.461987	0.472222	0.472603	0.472603	91	0.457792	0.430555	0.438356	0.438356
21	0.521254	0.527778	0.527397	0.527397	92	0.502137	0.479167	0.486301	0.486301
22	0.517347	0.521429	0.521127	0.528169	93	0.504155	0.520548	0.52027	0.52027
23	0.567697	0.561644	0.560811	0.560811	94	0.482983	0.479167	0.479452	0.479452
24	0.491597	0.513889	0.506849	0.506849	95	0.399687	0.395833	0.390411	0.390411
25	0.5085	0.513889	0.513699	0.513699	96	0.529975	0.520833	0.520548	0.520548
26	0.440907	0.430556	0.438356	0.438356	97	0.452602	0.471429	0.471831	0.471831
27	0.519157	0.507042	0.506945	0.506945	98	0.435848	0.43662	0.4375	0.430555
28	0.526179	0.521429	0.514085	0.521127	99	0.468674	0.479167	0.472603	0.472603
29	0.435528	0.415493	0.423611	0.423611	100	0.541453	0.55	0.556338	0.556338
30	0.495745	0.492958	0.493056	0.486111	101	0.46539	0.457747	0.451389	0.451389
31	0.591077	0.569444	0.575342	0.568493	102	0.452965	0.443662	0.444444	0.444444
32	0.515158	0.492958	0.493056	0.493056	103	0.4854	0.479452	0.47973	0.47973
33	0.483076	0.514085	0.506944	0.506944	104	0.478882	0.472222	0.472222	0.472222
34	0.495851	0.5	0.506757	0.506757	105	0.506375	0.493056	0.5	0.5
35	0.4811	0.465278	0.465753	0.465753	106	0.419597	0.424658	0.418919	0.418919
36	0.429155	0.417808	0.412162	0.412162	107	0.466394	0.486111	0.486301	0.486301
37	0.50422	0.5	0.5	0.5	108	0.476931	0.479452	0.47973	0.47973
38	0.480913	0.465753	0.466216	0.466216	109	0.461987	0.472222	0.479452	0.479452
39	0.491702	0.513699	0.506757	0.506757	110	0.508393	0.513699	0.52027	0.52027
40	0.552492	0.568493	0.554054	0.560811	111	0.525511	0.513889	0.520548	0.520548
41	0.502125	0.506944	0.513699	0.513699	112	0.520753	0.527397	0.52027	0.52027
42	0.522826	0.547945	0.547297	0.547297	113	0.5	0.486301	0.486486	0.486486
43	0.546188	0.554794	0.547297	0.547297	114	0.491656	0.486301	0.486486	0.486486
44	0.527284	0.534247	0.527027	0.527027	115	0.479227	0.5	0.493151	0.493151
45	0.487484	0.5	0.493243	0.493243	116	0.506347	0.521127	0.520833	0.520833
46	0.544602	0.534247	0.54054	0.54054	117	0.474655	0.486111	0.479452	0.479452
47	0.527284	0.534247	0.533784	0.533784	118	0.468153	0.451389	0.458904	0.458904
48	0.470486	0.445205	0.445946	0.445946	119	0.504202	0.520833	0.520548	0.513699
49	0.604296	0.618056	0.609589	0.609589	120	0.510505	0.527778	0.527397	0.520548
50	0.554913	0.554794	0.547297	0.547297	121	0.550409	0.541096	0.533784	0.533784
51	0.617113	0.623288	0.614865	0.614865	122	0.523217	0.520548	0.52027	0.52027
52	0.468153	0.451389	0.452055	0.452055	123	0.485047	0.479167	0.479452	0.479452
53	0.487308	0.493056	0.486301	0.486301	124	0.519157	0.507042	0.506944	0.506944
54	0.533855	0.5625	0.568493	0.568493	125	0.495696	0.5	0.5	0.5
55	0.489614	0.493151	0.486486	0.493243	126	0.5	0.485916	0.493056	0.493056
56	0.468276	0.472222	0.472603	0.472603	127	0.536403	0.535211	0.527778	0.527778
57	0.470268	0.465753	0.466216	0.466216	128	0.506532	0.492958	0.5	0.5
58	0.510686	0.5	0.5	0.5	129	0.497836	0.492958	0.493056	0.493056
59	0.530321	0.520833	0.527397	0.527397	130	0.497836	0.492958	0.493056	0.493056
60	0.437644	0.430556	0.438356	0.438356	131	0.53549	0.527397	0.533784	0.527027
61	0.508512	0.506944	0.506849	0.506849	132	0.553162	0.5625	0.568493	0.568493
62	0.541453	0.542254	0.548611	0.548611	133	0.554913	0.554794	0.554054	0.554054
63	0.456985	0.451389	0.452055	0.452055	134	0.53549	0.534247	0.527027	0.527027
64	0.468039	0.5	0.506944	0.506944	135	0.487238	0.471831	0.472222	0.472222
65	0.493412	0.5	0.5	0.5	136	0.478641	0.472222	0.472603	0.472603
66	0.567665	0.570423	0.569445	0.569445	137	0.57663	0.569445	0.568493	0.568493
67	0.538534	0.548611	0.547945	0.547945	138	0.5	0.513889	0.513699	0.513699
68	0.478641	0.472222	0.472603	0.472603	139	0.535941	0.534722	0.527397	0.527397
69	0.529932	0.527778	0.527397	0.527397	140	0.565194	0.576389	0.568493	0.568493
70	0.470226	0.471831	0.472222	0.472222	141	0.49786	0.492958	0.5	0.5
71	0.474839	0.458904	0.45946	0.45946	142	0.532306	0.521127	0.527778	0.527778
HI=Molecular hybrid index measured by the final 83 markers, HI3010=Molecular hybrid index measured by the final 83 markers but NAU3130 replaced by NAU3010a, HI876=Molecular hybrid index measured by the final 83 markers but NAU5345 replaced by NBRI_HQ526876, HI2=Molecular hybrid index measured by the final 83 markers but NAU3130 replaced by NAU3010a and NAU5345 replaced by NBRI_HQ526876.
