# Supplementary material for: Genomic heterozygosity and hybrid breakdown in cotton (Gossypium): different traits, different effects
Source: BMC Genet. 2016 Apr 12;17:58. doi: 10.1186/s12863-016-0366-5 (PMC4830075; doi:10.1186/s12863-016-0366-5)
Supplement: Additional file 2: Table S2. — MHIs in (3E) F2 population. (XLS 26 kb) [file 12863_2016_366_MOESM2_ESM.xls]

## Sheet: Supplementary Table S2
Supplementary Table S2 Molecular hybrid indexs in (E3)F2 population
PlantID	HI	HI4369	HI6528	HI2	PlantID	HI	HI4369	HI6528	HI2
1	0.523217	0.520548	0.520833	0.520833	71	0.461987	0.479167	0.464789	0.471831
2	0.504255	0.521127	0.528571	0.521429	72	0.572325	0.583333	0.591549	0.591549
3	0.452602	0.464286	0.471015	0.463768	73	0.51913	0.506945	0.514085	0.514085
4	0.451714	0.451389	0.443662	0.443662	74	0.44015	0.43662	0.435714	0.442857
5	0.399517	0.410959	0.409722	0.409722	75	0.519631	0.507143	0.507246	0.507246
6	0.481202	0.493056	0.485916	0.485916	76	0.47433	0.485916	0.492857	0.492857
7	0.487622	0.506849	0.5	0.506944	77	0.495769	0.528169	0.521429	0.521429
8	0.529932	0.527778	0.528169	0.528169	78	0.441841	0.448529	0.432836	0.440298
9	0.487256	0.472222	0.471831	0.471831	79	0.487326	0.493056	0.5	0.492958
10	0.504274	0.506944	0.5	0.507042	80	0.506268	0.520833	0.514085	0.514085
11	0.493844	0.534247	0.527778	0.527778	81	0.573952	0.575342	0.576389	0.576389
12	0.516907	0.513889	0.507042	0.507042	82	0.50428	0.492958	0.492857	0.485714
13	0.53096	0.547945	0.548611	0.548611	83	0.522958	0.520548	0.520833	0.520833
14	0.4854	0.479452	0.472222	0.472222	84	0.58198	0.575342	0.583333	0.583333
15	0.546188	0.554794	0.5625	0.5625	85	0.510433	0.5	0.506944	0.5
16	0.514876	0.520833	0.521127	0.521127	86	0.470268	0.472222	0.471831	0.471831
17	0.442785	0.424658	0.423611	0.423611	87	0.552819	0.541096	0.541667	0.548611
18	0.432928	0.431507	0.430555	0.430555	88	0.533584	0.547945	0.541667	0.548611
19	0.407238	0.410959	0.402778	0.402778	89	0.502128	0.507042	0.507143	0.507143
20	0.510701	0.507042	0.5	0.5	90	0.554913	0.554794	0.555555	0.555555
21	0.448151	0.465753	0.472222	0.472222	91	0.553162	0.555555	0.56338	0.556338
22	0.47433	0.485916	0.492857	0.492857	92	0.512678	0.527778	0.535211	0.535211
23	0.54857	0.547945	0.541667	0.541667	93	0.42063	0.444445	0.450704	0.450704
24	0.513239	0.5	0.492754	0.492754	94	0.495822	0.527778	0.528169	0.528169
25	0.538773	0.528169	0.528571	0.528571	95	0.5	0.514493	0.514706	0.514706
26	0.433988	0.458904	0.465278	0.465278	96	0.484515	0.514706	0.507463	0.514925
27	0.489628	0.493151	0.5	0.5	97	0.529052	0.547945	0.555555	0.548611
28	0.42465	0.421429	0.427536	0.427536	98	0.296096	0.287671	0.291667	0.291667
29	0.257703	0.263889	0.267606	0.267606	99	0.209011	0.191781	0.201389	0.194444
30	0.504274	0.5	0.5	0.5	100	0.429155	0.417808	0.416667	0.416667
31	0.483007	0.486111	0.492958	0.492958	101	0.428259	0.416667	0.415493	0.415493
32	0.527632	0.534722	0.535211	0.535211	102	0.558507	0.541096	0.534722	0.534722
33	0.434071	0.450704	0.45	0.45	103	0.453796	0.472222	0.471831	0.471831
34	0.433745	0.422535	0.422535	0.422535	104	0.49138	0.514286	0.514493	0.514493
35	0.565419	0.556338	0.556338	0.556338	105	0.464928	0.486301	0.5	0.493056
36	0.549834	0.549296	0.549296	0.549296	106	0.537795	0.527397	0.527778	0.527778
37	0.34346	0.328571	0.328571	0.328571	107	0.525189	0.513699	0.513889	0.513889
38	0.545546	0.556338	0.55	0.55	108	0.551909	0.561644	0.555555	0.555556
39	0.54864	0.542857	0.550725	0.543478	109	0.521015	0.527778	0.521127	0.521127
40	0.552057	0.56338	0.557143	0.557143	110	0.455086	0.464789	0.464286	0.464286
41	0.569463	0.56338	0.564286	0.564286	111	0.54857	0.547945	0.548611	0.548611
42	0.506503	0.514085	0.521429	0.521429	112	0.491454	0.486111	0.485916	0.485916
43	0.46539	0.451389	0.450704	0.450704	113	0.514709	0.520833	0.521127	0.521127
44	0.542288	0.534247	0.527778	0.527778	114	0.510551	0.506849	0.513889	0.513889
45	0.502152	0.493056	0.5	0.493056	115	0.487256	0.472222	0.478873	0.478873
46	0.472307	0.485916	0.485916	0.485916	116	0.530157	0.5	0.5	0.5
47	0.409714	0.410959	0.423611	0.416667	117	0.472346	0.492958	0.485714	0.485714
48	0.56552	0.547945	0.548611	0.548611	118	0.24429	0.256944	0.260563	0.260563
49	0.553966	0.575342	0.583333	0.576389	119	0.44594	0.443662	0.442857	0.45
50	0.493742	0.506849	0.5	0.5	120	0.426193	0.395833	0.394366	0.394366
51	0.512678	0.527778	0.528169	0.528169	121	0.295315	0.305556	0.309859	0.309859
52	0.489241	0.492958	0.492857	0.492857	122	0.393914	0.388889	0.380282	0.380282
53	0.58459	0.568493	0.5625	0.5625	123	0.297604	0.3	0.304348	0.304348
54	0.5	0.506849	0.506944	0.5	124	0.44336	0.442857	0.434783	0.434783
55	0.713473	0.69863	0.694444	0.694444	125	0.456423	0.457143	0.449275	0.449275
56	0.31015	0.305555	0.302817	0.302817	126	0.410809	0.387324	0.385714	0.385714
57	0.532306	0.521127	0.521429	0.521429	127	0.348088	0.347222	0.352113	0.352113
58	0.512752	0.5	0.5	0.5	128	0.482788	0.492958	0.485714	0.492857
59	0.589431	0.583333	0.584507	0.584507	129	0.517124	0.514085	0.514286	0.514286
60	0.495727	0.472222	0.478873	0.478873	130	0.497925	0.513699	0.527778	0.520833
61	0.327878	0.333333	0.338028	0.338028	131	0.470642	0.472603	0.465278	0.465278
62	0.44226	0.450704	0.457143	0.457143	132	0.495828	0.472603	0.479167	0.479167
63	0.515158	0.492958	0.492857	0.492857	133	0.464304	0.465278	0.464789	0.464789
64	0.512519	0.527397	0.527778	0.527778	134	0.427341	0.429578	0.421429	0.435714
65	0.415036	0.410959	0.409722	0.409722	135	0.66305	0.671233	0.673611	0.673611
66	0.5	0.506944	0.507042	0.5	136	0.471084	0.463235	0.462687	0.462687
67	0.516695	0.513699	0.506944	0.506944	137	0.525189	0.513699	0.513889	0.513889
68	0.321584	0.319444	0.330986	0.323944	138	0.51913	0.506944	0.507042	0.507042
69	0.25147	0.257143	0.253623	0.253623	139	0.455655	0.465278	0.471831	0.471831
70	0.241056	0.260563	0.25	0.257143	140	0.540394	0.548611	0.549296	0.549296
HI=Molecular hybrid index measured by the final 83 markers, HI4369=Molecular hybrid index measured by the final 83 markers but HAU2313 replaced by HAU4369, HI6528=Molecular hybrid index measured by the final 83 markers but HAU1577 replaced by MON-CGR6528, HI2=Molecular hybrid index measured by the final 83 markers but HAU2313 replaced by HAU4369 and HAU1577 replaced by MON-CGR6528
