# Supplementary material for: Genomic heterozygosity and hybrid breakdown in cotton (Gossypium): different traits, different effects
Source: BMC Genet. 2016 Apr 12;17:58. doi: 10.1186/s12863-016-0366-5 (PMC4830075; doi:10.1186/s12863-016-0366-5)
Supplement: Additional file 3: Table S3. — MHIs in (E3) F2 population. (XLS 14 kb) [file 12863_2016_366_MOESM3_ESM.xls]

## Sheet: Supplementary Table S3
Supplementary Table S3 The QTLs for studied traits searched from the cottonQTL Database
Map	QTL	Chromosome	Trait	LOD	R-sq	Position	Left	Right	marker interval
consensus map	Mp8_Height_8_(5.67+)	8	PH	5.67	0.14763	43.71	36.1	46.2	CIR376A-CIR237
consensus map	Cs8_Height_8_(5.25+)	8	PH	5.25	0.161474	43.71	36.1	46.2	CIR376A-CIR237
consensus map	BNA02	8	BN	4.13	5.3	51.2	46.8	55.45	CIR237-CIR354A
consensus map	Mp8_Height_8_(3.76+)	8	PH	3.76	0.097521	53.21	36.1	46.2	CIR376A-CIR237
consensus map	SW	9	SW	5.17	23	95.7	91.6	95.7	NAU0858-BNL2590
consensus map	Ga7_Height_14_(3.67+)	14	PH	3.67	0.097917	62.11	61.2	68.2	BNL2002-E7M4_360
consensus map	Ge6_Height_21_(3.96+)	21	PH	3.96	0.102602	0.01	0	6.6	LTV0L-CG22
consensus map	BND02	21	BN	3.01	4.8	90.5	87.57	91.37	BNL3997-NAU4855
consensus map	Ga7_Height_25_(4.42+)	25	PH	4.42	0.14009	36.21	34.2	37.5	BNL1047A-pGH331a
