# Supplementary material for: Genomic heterozygosity and hybrid breakdown in cotton (Gossypium): different traits, different effects
Source: BMC Genet. 2016 Apr 12;17:58. doi: 10.1186/s12863-016-0366-5 (PMC4830075; doi:10.1186/s12863-016-0366-5)
Supplement: Additional file 4: Table S4. — The QTL for studied traits searched from the cotton QTL Database. (XLS 25 kb) [file 12863_2016_366_MOESM4_ESM.xls]

## Sheet: Supplementary Table S4
Supplementary Table S4 Markers information
Maker	Chromosome	Genetic distance	Emian22	3-79	Type	Maker	Chromosome	Genetic distance	Emian22	3-79	Type
HAU4552b	1	0	A	B	Codominant	MON_CGR5113	11	10.254	A	B	Codominant
NAU2095	1	40.973	A	B	Codominant	MON_CGR6766	11	19.832	A	B	Codominant
MON_DC40052	1	51.963	A	B	Codominant	HAU1430	11	51.864	A	B	Codominant
MON_CGR6356	1	70.522	A	B	Codominant	MON_CGR5167	11	61.206	A	B	Codominant
NAU3983	1	86.434	A	B	Codominant	NBRI_HQ524668	11	121.189	0	1	Dominant
MON_DC40013	1	87.98	A	B	Codominant	NAU6598	11	121.923	A	B	Codominant
DPL0094	1	107.771	A	B	Codominant	HAU1397a	11	131.53	A	B	Codominant
MON_DC20076	1	118.282	0	1	Dominant	NAU2809	11	164.047	0	1	Dominant
NAU6939	1	129.542	0	1	Dominant	NAU6658	11	201.737	A	B	Codominant
MON_CGR5417	1	160.469	A	B	Codominant	HAU1283	11	234.766	A	B	Codominant
NAU3535	2	0	A	B	Codominant	CCRI435	12	50.721	0	1	Dominant
BNL4060	2	45.477	A	B	Codominant	NBRI_HQ524504	12	67.16	A	B	Codominant
BNL3971	2	78.322	A	B	Codominant	HAU1434	12	94.704	1	0	Dominant
NAU2858	2	124.56	A	B	Codominant	NAU5047	12	136.235	0	1	Dominant
HAU1577	3	10.522	A	B	Codominant	NBRI_HQ527126	12	159.227	0	1	Dominant
MON_CGR5820	3	73.306	1	0	Dominant	HAU1321	12	197.959	A	B	Codominant
MON_CGR6528	3	102.392	0	1	Dominant	MON_C2-0111	12	199.994	A	B	Codominant
BNL1080	3	121.728	A	B	Codominant	HAU2486	12	210.849	A	B	Codominant
NAU3172	3	137.946	0	1	Dominant	NAU6699	13	30.053	A	B	Codominant
HAU0751	4	0	0	1	Dominant	NAU5345	13	48.303	0	1	Dominant
HAU3302	4	11.262	A	B	Codominant	STV080	13	113.138	A	B	Codominant
HAU0101	4	47.519	0	1	Dominant	NAU3468	13	120.286	A	B	Codominant
Gh117	4	68.036	A	B	Codominant	NBRI_HQ526876	13	139.94	A	B	Codominant
MON_CGR5252	4	87.274	A	B	Codominant	BNL1652	13	147.583	A	B	Codominant
MON_CGR5340	4	96.498	A	B	Codominant	HAU3671	13	178.26	A	B	Codominant
MON_CGR5487	4	127.707	A	B	Codominant	MON_DPL0521	14	17.211	A	B	Codominant
BNL3089	4	137.254	A	B	Codominant	HAU0438	14	77.178	0	1	Dominant
NAU3737	5	10.985	A	B	Codominant	NAU3733	14	77.854	A	B	Codominant
NAU3607	5	29.787	0	1	Dominant	MON_DPL0544	14	122.779	A	B	Codominant
NBRI_HQ524503	5	37.525	A	B	Codominant	NAU3102	15	30.04	A	B	Codominant
NAU5387	5	48.789	A	B	Codominant	MON_CGR5106	15	31.038	A	B	Codominant
MON_CGR5803	5	58.109	A	B	Codominant	NAU3346b	15	42.429	A	B	Codominant
HAU2313	5	152.198	A	B	Codominant	NAU5172	15	77.2	A	B	Codominant
HAU4369	5	162.65	A	B	Codominant	HAU1399b	16	12.745	A	B	Codominant
Gh594	5	172.165	0	1	Dominant	NAU3279	16	52.585	A	B	Codominant
BNL2732	5	178.209	A	B	Codominant	NAU2931	16	88.676	A	B	Codominant
HAU3797	5	221.991	A	B	Codominant	HAU3104	16	120.872	A	B	Codominant
STV106	6	0	A	B	Codominant	MUSS095	16	146.261	A	B	Codominant
CCRI077	6	21.178	0	1	Dominant	MON_CGR5300	17	32.832	A	B	Codominant
NAU5269	6	53.588	A	B	Codominant	NAU3884	17	76.51	A	B	Codominant
HAU0210	6	104.21	1	0	Dominant	HAU1486	17	92.342	0	1	Dominant
NAU3206	6	138.091	A	B	Codominant	HAU4022	17	102.33	A	B	Codominant
HAU0504	6	148.503	A	B	Codominant	HAU4101	17	126.357	0	1	Dominant
NAU3427	6	171.433	A	B	Codominant	HAU1086	18	0	A	B	Codominant
MON_CGR5396b	7	0	A	B	Codominant	NAU3130	18	39.682	A	B	Codominant
NAU4082	7	58.016	0	1	Dominant	BNL3280	18	83.259	A	B	Codominant
MON-DPL0906a	7	105.781	0	1	Dominant	TMB2762	18	136.867	A	B	Codominant
MON_DPL0749	8	6.816	A	B	Codominant	NBRI_HQ524379	19	20.424	A	B	Codominant
NBRI_HQ526926	8	18.45	1	0	Dominant	NAU4884	19	188.491	A	B	Codominant
MON_CGR5759	8	28.295	A	B	Codominant	NAU2971	20	8.482	A	B	Codominant
CIR343	8	39.517	A	B	Codominant	NAU6755	20	89.488	A	B	Codominant
HAU0709	8	70.442	1	0	Dominant	MON_CGR6696	20	117.608	A	B	Codominant
HAU2756	8	91.703	A	B	Codominant	MON_DPL0042	21	49.293	A	B	Codominant
NAU1369	8	122.155	A	B	Codominant	STV067	21	221.458	A	B	Codominant
NAU6111	8	151.021	A	B	Codominant	MON_CGR5566	22	50.813	A	B	Codominant
MUSS022	9	33.212	A	B	Codominant	MON_CGR6410	22	118.971	A	B	Codominant
HAU4156	9	74.029	A	B	Codominant	HAU4036	22	150.229	A	B	Codominant
NAU3439	9	143.218	0	1	Dominant	HAU2893	23	115.812	0	1	Dominant
NAU5323	10	0	0	1	Dominant	NAU2753	23	125.547	0	1	Dominant
NAU7176	10	54.636	A	B	Codominant	NAU3010a	24	0	A	B	Codominant
HAU3909	10	63.965	0	1	Dominant	BNL3436	25	153.955	A	B	Codominant
HAU4417	10	103.547	A	B	Codominant	NAU3084	26	23.901	1	0	Dominant
MON_SHIN-0652	10	149.514	A	B	Codominant
